# Supplementary material for: Analysis of nucleosome positioning landscapes enables gene discovery in the human malaria parasite Plasmodium falciparum
Source: BMC Genomics. 2015 Nov 25;16:1005. doi: 10.1186/s12864-015-2214-9 (PMC4658763; doi:10.1186/s12864-015-2214-9)
Supplement: Additional file 2: — List of predicted gene regions and their characteristics. (XLSX 79 kb) [file 12864_2015_2214_MOESM2_ESM.xlsx]

## Sheet: B1 results (n=97)
chrm	start	end	length	GC fraction	avg_B1_Nucleosome Coverage	avg_B2_Nucleosome coverage	avg_count_rna	avg_count_poly	avg_H2A.Z	nucleosome profile used	coding?	overlap with lncRNA?	overlap with B2 Predicted region?	ORF length (aa)	ORF > 100 aa	multiple ORF	blastn-refSeq top hits	blastn-EST top hits
Pf3D7_02_v3	70991	72387	1396	0.179083	21	61	1	4	11	B1	yes	no	overlapped B2 Result	40	no	no
Pf3D7_02_v3	279216	280786	1570	0.171975	21	60	1	1	39	B1	no	no	overlapped B2 Result	75	no	yes
Pf3D7_02_v3	592282	593436	1154	0.138648	7	41	0	5	43	B1	yes	yes	overlapped B2 Result	37	no	no
Pf3D7_02_v3	827192	828924	1732	0.170901	20	62	1	1	19	B1	no	yes	overlapped B2 Result	59	no	no
Pf3D7_01_v3	109137	109767	630	0.198413	26	64	15	3	32	B1	yes	no	overlapped B2 Result	45	no	yes		P.falciparum
Pf3D7_01_v3	181567	182095	528	0.208333	30	73	5	25	10	B1	yes	no	overlapped B2 Result	47	no	no		P.falciparum
Pf3D7_01_v3	220104	220176	72	0.166667	26	102	3	1	43	B1	no	no		0	no	no
Pf3D7_01_v3	236586	237192	606	0.163366	19	51	0	1	41	B1	no	no	overlapped B2 Result	0	no	no
Pf3D7_01_v3	471794	472642	848	0.185142	23	71	0	0	28	B1	no	no	overlapped B2 Result	44	no	no
Pf3D7_01_v3	492393	494020	1627	0.189305	21	60	1	2	30	B1	no	no	overlapped B2 Result	94	no	yes
Pf3D7_01_v3	565912	567551	1639	0.161684	18	54	0	0	9	B1	no	no	overlapped B2 Result	58	no	yes	plasmodium flaciparum exported protein (PHISTa-like)	P.falciparum
Pf3D7_09_v3	160892	161314	422	0.187204	24	72	9	0	28	B1	no	no	overlapped B2 Result	0	no
Pf3D7_09_v3	428937	429776	839	0.171633	20	65	0	0	50	B1	no	no	overlapped B2 Result	36	no	yes
Pf3D7_09_v3	1391299	1391542	243	0.193416	34	88	4	0	22	B1	no	no	overlapped B2 Result	0	no	no
Pf3D7_09_v3	1442437	1442928	491	0.185336	26	77	1	0	20	B1	no	no		44	no	no
Pf3D7_12_v3	57555	58017	462	0.127706	12	62	2	1	38	B1	no	no		0	no	no
Pf3D7_12_v3	539386	539637	251	0.211155	34	82	4	2	23	B1	no	no		37	no	no
Pf3D7_12_v3	978945	979749	804	0.172886	20	65	1	2	35	B1	no	no		59	no	yes		P.falciparum
Pf3D7_12_v3	1468363	1469163	800	0.16875	17	53	1	3	44	B1	yes	no		66	no	yes
Pf3D7_12_v3	1823558	1824792	1234	0.168558	18	58	8	4	19	B1	yes	no	overlapped B2 Result	56	no	yes
Pf3D7_06_v3	72866	73438	572	0.187063	27	52	0	0	15	B1	no	no		34	no	no
Pf3D7_06_v3	255980	256330	350	0.208571	22	55	3	1	14	B1	no	no	overlapped B2 Result	41	no	yes
Pf3D7_06_v3	461931	462811	880	0.186364	22	68	1	2	31	B1	no	no	overlapped B2 Result	58	no	yes
Pf3D7_06_v3	642068	642908	840	0.15119	17	63	1	8	41	B1	yes	no	overlapped B2 Result	62	no	yes		P.falciparum
Pf3D7_06_v3	745734	746527	793	0.179067	19	71	1	2	36	B1	no	no	overlapped B2 Result	38	no	no
Pf3D7_06_v3	756153	757554	1401	0.164168	19	59	4	26	24	B1	yes	no	overlapped B2 Result	63	no	yes
Pf3D7_06_v3	877089	878043	954	0.191824	24	65	8	1	35	B1	no	no	overlapped B2 Result	71	no	yes
Pf3D7_06_v3	1203735	1203854	119	0.184874	26	71	0	1	54	B1	no	no		0	no	no
Pf3D7_14_v3	38574	40547	1973	0.238216	43	74	2	0	11	B1	no	no	overlapped B2 Result	72	no	yes	plasmodium flaciparum exported protein (PHISTa-like)	P.falciparum
Pf3D7_14_v3	680006	680127	121	0.181818	18	101	1	0	56	B1	no	no		0	no	no		P.falciparum
Pf3D7_14_v3	1004220	1005787	1567	0.160817	18	60	0	1	42	B1	no	no	overlapped B2 Result	35	no	no
Pf3D7_14_v3	1728444	1729302	858	0.170163	23	66	0	1	47	B1	no	no	overlapped B2 Result	102	yes	yes
Pf3D7_14_v3	2253451	2254316	865	0.180347	22	62	5	1	23	B1	no	no		56	no	yes		P.falciparum
Pf3D7_14_v3	2899397	2900775	1378	0.169811	21	53	1	2	21	B1	no	no	overlapped B2 Result	91	no	yes
Pf3D7_14_v3	3146156	3146304	148	0.25	38	88	1	1	41	B1	no	no		42	no	no
Pf3D7_14_v3	3164083	3165382	1299	0.147806	17	54	0	2	34	B1	no	no		42	no	yes
Pf3D7_14_v3	3226096	3227878	1782	0.161055	18	64	0	1	10	B1	no	no	overlapped B2 Result	58	no	yes
Pf3D7_14_v3	3251766	3252599	833	0.180072	23	62	2	0	32	B1	no	no		45	no	no
Pf3D7_03_v3	110905	111682	777	0.164736	21	74	2	0	28	B1	no	no	overlapped B2 Result	40	no	yes
Pf3D7_03_v3	202375	203080	705	0.180142	22	58	0	0	28	B1	no	no		59	no	yes
Pf3D7_03_v3	684867	685578	711	0.178622	17	61	3	1	36	B1	no	no	overlapped B2 Result	80	no	yes
Pf3D7_13_v3	118583	120061	1478	0.161028	20	58	81	3	28	B1	yes	no	overlapped B2 Result	100	yes	yes
Pf3D7_13_v3	525185	525860	675	0.14963	14	49	0	2	31	B1	no	no	overlapped B2 Result	67	no	yes		P.falciparum
Pf3D7_13_v3	545344	546431	1087	0.167433	20	63	1	1	25	B1	no	yes	overlapped B2 Result	0	no	no
Pf3D7_13_v3	1283557	1283816	259	0.196911	25	40	1	1	23	B1	no	no		32	no	yes
Pf3D7_13_v3	1467336	1468412	1076	0.178439	25	63	1	1	36	B1	no	no	overlapped B2 Result	36	no	no
Pf3D7_13_v3	1532284	1533442	1158	0.159758	17	53	5	3	37	B1	yes	no	overlapped B2 Result	106	no	yes
Pf3D7_13_v3	2243276	2243653	377	0.193634	26	59	3	3	34	B1	yes	no		41	no	no
Pf3D7_13_v3	2790570	2792371	1801	0.167685	18	49	1	2	24	B1	no	no	overlapped B2 Result	57	no	yes
Pf3D7_08_v3	76145	77257	1112	0.179856	23	60	1	1	29	B1	no	no	overlapped B2 Result	110	yes	yes
Pf3D7_08_v3	99916	100246	330	0.20303	30	73	0	3	38	B1	yes	no	overlapped B2 Result	66	no	yes
Pf3D7_08_v3	285412	286074	662	0.161631	21	55	0	2	37	B1	no	no	overlapped B2 Result	54	no	yes
Pf3D7_08_v3	425970	426570	600	0.191667	23	60	4	1	22	B1	no	no		45	no	yes		P.falciparum,sugar beet germination
Pf3D7_08_v3	457470	458557	1087	0.166513	11	41	3	0	7	B1	no	yes	overlapped B2 Result	0	no	no
Pf3D7_08_v3	653602	654853	1251	0.155076	18	58	1	2	51	B1	no	no	overlapped B2 Result	62	no	yes
Pf3D7_08_v3	859185	859631	446	0.17713	19	39	6	1	40	B1	no	no		64	no	yes		P.falciparum
Pf3D7_08_v3	1288505	1289343	838	0.282816	38	64	1	1	14	B1	no	no	overlapped B2 Result	50	no	yes	28S ribosomal rRNA	Aedes aegypti infected with Plasmodium gallinaceum,P.falciparum schizont,p.vivax, p.berghei liver stage,
Pf3D7_08_v3	1355470	1356670	1200	0.169167	19	55	1	0	27	B1	no	no	overlapped B2 Result	55	no	no
Pf3D7_08_v3	1389029	1390639	1610	0.175155	21	65	2	4	30	B1	yes	no	overlapped B2 Result	76	no	yes
Pf3D7_08_v3	1394333	1395251	918	0.162309	18	49	0	1	11	B1	no	no		89	no	yes
Pf3D7_10_v3	84040	85643	1603	0.160948	19	68	3	0	28	B1	no	yes	overlapped B2 Result	52	no	yes
Pf3D7_10_v3	162506	163407	901	0.176471	20	62	17	11	28	B1	yes	no	overlapped B2 Result	39	no	no
Pf3D7_10_v3	431114	431535	421	0.178147	29	70	2	1	39	B1	no	no		38	no	no
Pf3D7_10_v3	553623	554225	602	0.172757	26	69	0	0	62	B1	no	yes	overlapped B2 Result	0	no	no
Pf3D7_10_v3	648479	650098	1619	0.171711	21	55	215	17	23	B1	yes	no	overlapped B2 Result	55	no	yes
Pf3D7_10_v3	915022	915885	863	0.164542	19	60	4	1	28	B1	no	no	overlapped B2 Result	54	no	yes
Pf3D7_10_v3	1237846	1239240	1394	0.164993	19	51	13	5	10	B1	yes	no	overlapped B2 Result	88	no	yes
Pf3D7_10_v3	1329298	1330859	1561	0.174888	17	49	364	94	19	B1	yes	no	overlapped B2 Result	52	no	yes
Pf3D7_10_v3	1416824	1418050	1226	0.175367	22	66	2	3	37	B1	yes	no	overlapped B2 Result	53	no	yes		P.falciparum
Pf3D7_10_v3	1429067	1430727	1660	0.196386	31	70	0	3	19	B1	yes	no	overlapped B2 Result	60	no	yes
Pf3D7_11_v3	210481	211070	589	0.173175	21	44	0	4	21	B1	yes	no		0	no	no
Pf3D7_11_v3	223092	224507	1415	0.181625	21	63	3	2	20	B1	no	no	overlapped B2 Result	46	no	yes
Pf3D7_11_v3	514201	515106	905	0.177901	22	72	333	60	16	B1	yes	no	overlapped B2 Result	70	no	no		P.falciparum
Pf3D7_11_v3	1116214	1116659	445	0.150562	9	42	1	1	33	B1	no	no		48	no	no
Pf3D7_11_v3	1237280	1237807	527	0.193548	21	70	0	2	26	B1	no	no	overlapped B2 Result	79	no	yes
Pf3D7_11_v3	1439727	1440424	697	0.150646	20	71	4	1	54	B1	no	yes	overlapped B2 Result	36	no	no
Pf3D7_11_v3	1938692	1939976	1284	0.165888	19	63	4	0	14	B1	no	yes	overlapped B2 Result	49	no	yes
Pf3D7_04_v3	149905	152674	2769	0.194655	22	64	9	3	13	B1	yes	no	overlapped B2 Result	96	no	yes
Pf3D7_04_v3	165280	166245	965	0.194819	24	56	0	1	6	B1	no	no		87	no	yes
Pf3D7_04_v3	330438	330666	228	0.162281	12	47	1	12	31	B1	yes	no		0	no	no
Pf3D7_04_v3	477381	478081	700	0.19	20	61	0	2	40	B1	no	no		69	no	yes
Pf3D7_04_v3	571244	571984	740	0.172973	15	28	17	0	3	B1	no	no	overlapped B2 Result	48	no	no
Pf3D7_04_v3	605722	606892	1170	0.179487	23	66	0	0	9	B1	no	no	overlapped B2 Result	91	no	yes
Pf3D7_04_v3	611381	612039	658	0.182371	22	62	2	1	10	B1	no	no		93	no	no
Pf3D7_04_v3	639668	640084	416	0.204327	31	86	0	0	33	B1	no	no	overlapped B2 Result	43	no	yes
Pf3D7_04_v3	746393	747235	842	0.169834	21	55	0	0	39	B1	no	no	overlapped B2 Result	69	no	yes
Pf3D7_04_v3	984855	984991	136	0.242647	39	93	0	1	14	B1	no	no	overlapped B2 Result	0	no	no
Pf3D7_04_v3	1074596	1075240	644	0.195652	22	58	2	1	39	B1	no	yes		47	no	yes
Pf3D7_05_v3	452694	452833	139	0.179856	22	82	1	0	28	B1	no	no	overlapped B2 Result	45	no	no
Pf3D7_05_v3	1025370	1026225	855	0.17193	20	60	1	0	35	B1	no	yes		47	no	no
Pf3D7_05_v3	1096092	1098577	2485	0.162173	19	52	0	1	22	B1	no	no	overlapped B2 Result	76	no	yes
Pf3D7_07_v3	933535	934748	1213	0.160758	18	66	0	0	44	B1	no	no	overlapped B2 Result	39	no	yes
Pf3D7_07_v3	1050336	1051348	1012	0.177866	19	56	3	1	37	B1	no	no	overlapped B2 Result	0	no	no
Pf3D7_07_v3	1075759	1077329	1570	0.169427	18	52	1	4	24	B1	yes	no		37	no	yes
Pf3D7_07_v3	1091942	1092816	874	0.181922	24	59	21	13	29	B1	yes	no	overlapped B2 Result	123	yes	yes
Pf3D7_07_v3	1352459	1352613	154	0.233766	33	83	3	0	52	B1	no	no		0	no	no
Pf3D7_07_v3	1373916	1375010	1094	0.180987	24	69	5	0	15	B1	no	no	overlapped B2 Result	63	no	yes

## Sheet: B2 results (n=201)
chrm	start	end	length	GC fraction	avg_B1_Nucleosome Coverage	avg_B2_Nucleosome coverage	avg_count_rna	avg_count_poly	avg_H2A.Z	nucleosome profile used	coding?	overlap with lncRNA?	overlap with B2 Predicted region?	ORF length (aa)	ORF > 100 aa	multiple ORF	blastn-refSeq top hits	blastn-EST top hits
Pf3D7_02_v3	72121	72588	467	0.154176	18	75	1	28	12	B2	yes	no	overlapped B1 Result	37	no	no
Pf3D7_02_v3	124991	126493	1502	0.14514	11	59	1	1	35	B2	no	no		92	no	yes
Pf3D7_02_v3	279299	280952	1653	0.176044	21	62	1	0	41	B2	no	no	overlapped B1 Result	75	no	yes
Pf3D7_02_v3	350192	351048	856	0.14486	12	56	10	14	43	B2	yes	no		92	no	yes
Pf3D7_02_v3	592339	593459	1120	0.139286	7	42	0	6	43	B2	yes	yes	overlapped B1 Result	37	no	no
Pf3D7_02_v3	826872	828933	2061	0.165939	19	61	1	1	21	B2	no	yes	overlapped B1 Result	59	no	yes
Pf3D7_01_v3	109137	109743	606	0.20462	27	66	15	3	32	B2	yes	no	overlapped B1 Result	45	no	yes
Pf3D7_01_v3	181539	182074	535	0.214953	32	75	6	27	10	B2	yes	no	overlapped B1 Result	47	no	no
Pf3D7_01_v3	235918	236753	835	0.164072	17	64	0	1	44	B2	no	no	overlapped B1 Result	50	no	yes
Pf3D7_01_v3	462440	463423	983	0.137335	12	72	0	4	56	B2	yes	no		56	no	yes
Pf3D7_01_v3	471549	472731	1182	0.180203	19	64	0	0	28	B2	no	no	overlapped B1 Result	44	no	no
Pf3D7_01_v3	492444	493632	1188	0.195286	22	63	1	2	28	B2	no	no	overlapped B1 Result	86	no	yes
Pf3D7_01_v3	556408	556780	372	0.177419	21	74	0	3	40	B2	yes	no		0	no	no
Pf3D7_01_v3	566024	567923	1899	0.16535	18	55	0	0	9	B2	no	no	overlapped B1 Result	58	no	yes	plasmodium flaciparum exported protein (PHISTa-like)
Pf3D7_09_v3	136587	137192	605	0.153719	12	66	0	1	41	B2	no	no		39	no	no
Pf3D7_09_v3	160399	161572	1173	0.146633	15	61	5	0	39	B2	no	no	overlapped B1 Result	39	no	no
Pf3D7_09_v3	428862	429354	492	0.168699	22	69	0	0	52	B2	no	no	overlapped B1 Result	36	no	yes
Pf3D7_09_v3	701350	702430	1080	0.162037	16	58	19	1	24	B2	no	no		39	no	yes		P.falciparum
Pf3D7_09_v3	964584	965532	948	0.144515	11	56	2	3	25	B2	yes	no		48	no	yes
Pf3D7_09_v3	1133377	1133852	475	0.153684	14	67	9	28	34	B2	yes	no		124	yes	no
Pf3D7_09_v3	1375530	1376500	970	0.158763	16	56	2	2	35	B2	no	no		49	no	no		P.falciparum
Pf3D7_09_v3	1391248	1391911	663	0.156863	19	64	2	0	23	B2	no	no	overlapped B1 Result	42	no	yes
Pf3D7_09_v3	1425233	1426894	1661	0.144491	13	57	24	8	36	B2	yes	yes		61	no	yes
Pf3D7_09_v3	1448697	1449682	985	0.147208	13	62	6	1	11	B2	no	no		48	no	no
Pf3D7_12_v3	66146	67328	1182	0.153976	14	63	2	0	43	B2	no	no		33	no	yes
Pf3D7_12_v3	156552	157434	882	0.172336	17	63	5	1	32	B2	no	no		83	no	yes
Pf3D7_12_v3	463266	464122	856	0.167056	16	54	1	1	26	B2	no	no		50	no	yes
Pf3D7_12_v3	668754	669311	557	0.104129	8	68	12	4	65	B2	yes	no		26	no	no
Pf3D7_12_v3	828524	829634	1110	0.154955	17	59	0	0	43	B2	no	no		65	no	yes
Pf3D7_12_v3	904234	904994	760	0.161842	18	61	0	2	36	B2	no	no		34	no	no
Pf3D7_12_v3	915250	916228	978	0.145194	14	71	0	0	39	B2	no	no		42	no	no
Pf3D7_12_v3	1517806	1519039	1233	0.148418	12	46	0	4	33	B2	yes	no		105	yes	yes
Pf3D7_12_v3	1613743	1614574	831	0.135981	13	57	116	20	23	B2	yes	no		42	no	no
Pf3D7_12_v3	1643313	1644175	862	0.155452	13	63	0	6	41	B2	yes	no		52	no	yes
Pf3D7_12_v3	1823343	1824472	1129	0.170948	20	66	7	3	17	B2	yes	no	overlapped B1 Result	56	no	yes
Pf3D7_12_v3	1922658	1924440	1782	0.144781	12	56	3	43	20	B2	yes	yes		47	no	no
Pf3D7_12_v3	2123712	2124645	933	0.148982	15	59	1	2	35	B2	no	no		43	no	no
Pf3D7_12_v3	2156918	2158253	1335	0.131086	11	57	2	3	46	B2	yes	no		0	no	no
Pf3D7_06_v3	256220	256659	439	0.166287	19	65	2	1	26	B2	no	no	overlapped B1 Result	0	no	no
Pf3D7_06_v3	353645	354057	412	0.150485	13	73	0	1	40	B2	no	no		68	no	yes
Pf3D7_06_v3	461958	462812	854	0.187354	22	70	1	2	30	B2	no	no	overlapped B1 Result	58	no	yes
Pf3D7_06_v3	474907	476996	2089	0.149832	15	74	1	1	30	B2	no	no		69	no	yes
Pf3D7_06_v3	553199	553575	376	0.154255	12	63	0	1	35	B2	no	no		46	no	no
Pf3D7_06_v3	562236	563075	839	0.158522	12	63	1	2	51	B2	no	no		50	no	yes		P.falciparum
Pf3D7_06_v3	642049	642949	900	0.143333	16	59	1	7	40	B2	yes	no	overlapped B1 Result	54	no	yes		P.falciparum
Pf3D7_06_v3	706789	707582	793	0.161412	14	57	3	2	38	B2	no	no		65	no	yes
Pf3D7_06_v3	745515	747267	1752	0.156393	15	64	0	1	37	B2	no	no	overlapped B1 Result	42	no	yes
Pf3D7_06_v3	750422	751487	1065	0.169953	17	66	1	1	19	B2	no	no		33	no	no
Pf3D7_06_v3	756743	757542	799	0.181477	24	66	1	1	28	B2	no	no	overlapped B1 Result	63	no	yes
Pf3D7_06_v3	853866	854206	340	0.202941	25	77	1	0	44	B2	no	no		0	no	no
Pf3D7_06_v3	877105	878008	903	0.196013	24	65	9	1	35	B2	no	no	overlapped B1 Result	71	no	yes
Pf3D7_06_v3	975046	976192	1146	0.158813	12	51	1	1	30	B2	no	yes		38	no	yes
Pf3D7_06_v3	992946	993534	588	0.171769	15	68	5	3	34	B2	yes	no		42	no	no
Pf3D7_06_v3	1274706	1275582	876	0.15411	13	60	1	0	52	B2	no	no		38	no	no		P.falciparum gametocyte
Pf3D7_06_v3	1293722	1294596	874	0.159039	12	63	2	1	50	B2	no	yes		38	no	no
Pf3D7_14_v3	38682	40538	1856	0.248384	45	77	2	0	11	B2	no	no	overlapped B1 Result	72	no	yes	P.Falciparum erythrocyte membrane protein(VAR)	P.falciparum
Pf3D7_14_v3	146888	147208	320	0.178125	18	73	1	0	41	B2	no	no		0	no	no
Pf3D7_14_v3	285229	286585	1356	0.137168	14	58	12	27	33	B2	yes	no		58	no	no
Pf3D7_14_v3	386400	387356	956	0.162134	16	59	1	1	25	B2	no	no		36	no	no
Pf3D7_14_v3	456595	458050	1455	0.139519	12	51	3	1	31	B2	no	no		54	no	no
Pf3D7_14_v3	638051	639162	1111	0.143114	15	60	1	2	47	B2	no	no		49	no	no
Pf3D7_14_v3	692026	693064	1038	0.136802	11	54	2	2	45	B2	no	no		78	no	yes
Pf3D7_14_v3	928222	928711	489	0.153374	18	72	13	3	31	B2	yes	no		37	no	yes
Pf3D7_14_v3	1004249	1005342	1093	0.166514	21	61	0	0	34	B2	no	no	overlapped B1 Result	35	no	no
Pf3D7_14_v3	1089852	1091046	1194	0.154941	15	59	6	0	41	B2	no	no		52	no	yes
Pf3D7_14_v3	1417916	1418503	587	0.163543	20	62	0	0	46	B2	no	no		50	no	no
Pf3D7_14_v3	1475325	1476198	873	0.14433	12	53	1	1	39	B2	no	no		52	no	yes
Pf3D7_14_v3	1602754	1603826	1072	0.149254	13	64	1	0	33	B2	no	yes		48	no	yes
Pf3D7_14_v3	1616567	1617254	687	0.154294	15	68	1	1	34	B2	no	yes		0	no	no
Pf3D7_14_v3	1674868	1675817	949	0.093783	8	39	36	3	41	B2	yes	no		43	no	no		P.falciparum
Pf3D7_14_v3	1728528	1729262	734	0.1703	23	67	0	1	48	B2	no	no	overlapped B1 Result	89	no	yes
Pf3D7_14_v3	1945805	1946378	573	0.17103	13	63	4	0	40	B2	no	no		40	no	yes
Pf3D7_14_v3	2025171	2027798	2627	0.133612	11	55	1	1	47	B2	no	no		65	no	yes
Pf3D7_14_v3	2088263	2088912	649	0.146379	14	64	2	1	43	B2	no	yes		0	no	no		P.falciparum
Pf3D7_14_v3	2328649	2329003	354	0.175141	20	70	1	0	17	B2	no	no		35	no	yes
Pf3D7_14_v3	2471757	2472574	817	0.139535	11	62	6	0	34	B2	no	no		0	no	no		P.falciparum
Pf3D7_14_v3	2555855	2556590	735	0.145578	14	67	1	1	42	B2	no	no		65	no	yes
Pf3D7_14_v3	2633883	2634930	1047	0.142311	15	57	1	2	44	B2	no	no		52	no	yes
Pf3D7_14_v3	2648873	2649828	955	0.171728	17	62	0	0	20	B2	no	no		45	no	no
Pf3D7_14_v3	2707364	2708448	1084	0.138376	14	60	2	1	57	B2	no	no		46	no	no		P.falciparum
Pf3D7_14_v3	2723181	2723998	817	0.115055	5	30	0	1	30	B2	no	no		61	no	yes
Pf3D7_14_v3	2899800	2900895	1095	0.179909	25	59	2	3	29	B2	yes	no	overlapped B1 Result	91	no	yes
Pf3D7_14_v3	3020772	3021181	409	0.129584	13	74	1	1	41	B2	no	no		76	no	no
Pf3D7_14_v3	3226063	3227416	1353	0.169254	20	66	0	1	9	B2	no	no	overlapped B1 Result	58	no	yes
Pf3D7_03_v3	73269	74773	1504	0.15625	15	61	0	0	12	B2	no	no		46	no	yes
Pf3D7_03_v3	99541	100524	983	0.147508	17	62	0	0	48	B2	no	yes		50	no	no
Pf3D7_03_v3	110630	111789	1159	0.147541	16	62	2	0	31	B2	no	no	overlapped B1 Result	40	no	yes
Pf3D7_03_v3	582057	582878	821	0.141291	12	62	2	2	52	B2	no	yes		0	no	no
Pf3D7_03_v3	594931	596040	1109	0.146979	13	67	0	0	30	B2	no	no		45	no	no
Pf3D7_03_v3	684779	685344	565	0.180531	18	70	3	1	41	B2	no	no	overlapped B1 Result	99	no	yes		P.falciparum
Pf3D7_13_v3	70770	72332	1562	0.134443	1	19	0	0	5	B2	no	no		70	no	yes
Pf3D7_13_v3	76965	77835	870	0.135632	5	64	0	1	10	B2	no	no		0	no	no		Fragaria vesca
Pf3D7_13_v3	118679	120148	1469	0.164738	20	58	80	3	29	B2	yes	no	overlapped B1 Result	100	yes	yes
Pf3D7_13_v3	355603	355900	297	0.121212	11	68	1	6	60	B2	yes	no		0	no	no
Pf3D7_13_v3	369245	371042	1797	0.116305	8	70	7	1	63	B2	no	no		58	no	yes
Pf3D7_13_v3	499142	499540	398	0.155779	12	73	4	0	43	B2	no	no		60	no	no
Pf3D7_13_v3	525237	526151	914	0.14442	12	50	0	2	32	B2	no	no	overlapped B1 Result	45	no	yes
Pf3D7_13_v3	545335	546746	1411	0.158753	17	60	1	1	25	B2	no	yes	overlapped B1 Result	45	no	no
Pf3D7_13_v3	773800	773892	92	0.163043	17	58	2	1	22	B2	no	no		0	no	no
Pf3D7_13_v3	819199	819590	391	0.181586	17	77	1	0	38	B2	no	no		49	no	yes
Pf3D7_13_v3	896020	896886	866	0.159353	16	66	0	0	41	B2	no	no		59	no	no
Pf3D7_13_v3	1124008	1124529	521	0.132438	13	65	4	6	62	B2	yes	no		0	no	no
Pf3D7_13_v3	1182469	1183321	852	0.139671	12	62	1	0	51	B2	no	no		57	no	yes
Pf3D7_13_v3	1467369	1468351	982	0.189409	27	66	1	1	36	B2	no	no	overlapped B1 Result	65	no	no
Pf3D7_13_v3	1532528	1533426	898	0.178174	20	61	7	2	39	B2	no	no	overlapped B1 Result	107	yes	yes
Pf3D7_13_v3	1578611	1579524	913	0.162103	12	56	3	2	43	B2	no	no		65	no	yes
Pf3D7_13_v3	1671874	1672350	476	0.17437	22	81	0	0	53	B2	no	no		36	no	no
Pf3D7_13_v3	2122759	2123510	751	0.173103	19	64	2	1	40	B2	no	no		37	no	yes
Pf3D7_13_v3	2172490	2173305	815	0.148466	15	57	0	1	42	B2	no	yes		52	no	no
Pf3D7_13_v3	2230281	2231114	833	0.154862	17	64	1	3	47	B2	yes	yes		0	no	no		P.falciparum gametocyte
Pf3D7_13_v3	2328333	2329039	706	0.175637	17	65	2	0	22	B2	no	no		89	no	yes
Pf3D7_13_v3	2790873	2792074	1201	0.179017	25	63	1	3	23	B2	yes	no	overlapped B1 Result	45	no	no		P.falciparum
Pf3D7_13_v3	2810073	2810671	598	0.147157	13	64	1	1	50	B2	no	yes		0	no	no
Pf3D7_13_v3	2827922	2828852	930	0.148387	13	59	2	1	24	B2	no	no		39	no	no
Pf3D7_13_v3	2843814	2844794	980	0.126531	11	64	59	2	58	B2	no	no		39	no	no
Pf3D7_08_v3	76158	77309	1151	0.178975	22	58	1	1	29	B2	no	no	overlapped B1 Result	111	yes	yes
Pf3D7_08_v3	99911	100236	325	0.212308	31	74	0	3	37	B2	yes	no	overlapped B1 Result	67	no	yes
Pf3D7_08_v3	248696	249209	513	0.118908	13	54	1	3	59	B2	yes	no		43	no	no
Pf3D7_08_v3	285264	286135	871	0.153846	18	58	0	1	39	B2	no	no	overlapped B1 Result	54	no	yes
Pf3D7_08_v3	457500	458103	603	0.202322	14	39	5	0	5	B2	no	yes	overlapped B1 Result	0	no	no
Pf3D7_08_v3	653562	654638	1076	0.159851	20	61	1	2	54	B2	no	no	overlapped B1 Result	62	no	yes
Pf3D7_08_v3	667845	668695	850	0.168235	18	64	1	2	47	B2	no	no		38	no	no
Pf3D7_08_v3	685423	686183	760	0.101316	7	36	22	131	34	B2	yes	no		64	no	yes
Pf3D7_08_v3	1240386	1241092	706	0.174221	19	64	5	5	54	B2	yes	no		36	no	no		P.falciparum
Pf3D7_08_v3	1288702	1289391	689	0.230769	38	70	0	1	16	B2	no	no	overlapped B1 Result	57	no	yes		P.falciparum, p. vivax
Pf3D7_08_v3	1338275	1338896	621	0.15781	16	68	2	0	37	B2	no	no		41	no	no		P.falciparum
Pf3D7_08_v3	1355754	1356669	915	0.184699	24	60	1	1	28	B2	no	no	overlapped B1 Result	44	no	no
Pf3D7_08_v3	1389010	1390707	1697	0.172068	20	64	2	4	31	B2	yes	no	overlapped B1 Result	76	no	yes
Pf3D7_10_v3	65707	66547	840	0.144048	14	64	0	0	42	B2	no	no		55	no	yes
Pf3D7_10_v3	79761	80670	909	0.147415	13	66	3	0	30	B2	no	no		0	no	no
Pf3D7_10_v3	83785	85226	1441	0.147814	16	71	3	0	32	B2	no	yes	overlapped B1 Result	52	no	yes
Pf3D7_10_v3	162002	163357	1355	0.140221	14	53	13	7	30	B2	yes	no	overlapped B1 Result	44	no	yes
Pf3D7_10_v3	211480	212761	1281	0.163934	15	56	6	13	15	B2	yes	no		89	no	yes
Pf3D7_10_v3	507320	508159	839	0.151371	14	58	4	1	27	B2	no	yes		0	no	no
Pf3D7_10_v3	553563	554413	850	0.155294	20	64	0	0	59	B2	no	yes	overlapped B1 Result	0	no	no
Pf3D7_10_v3	590437	592483	2046	0.137341	12	58	4	3	42	B2	yes	no		74	no	yes
Pf3D7_10_v3	649524	649942	418	0.212919	33	57	361	26	12	B2	yes	no	overlapped B1 Result	35	no	no		P.falciparum
Pf3D7_10_v3	679509	680375	866	0.161663	15	55	5	1	30	B2	no	no		43	no	no
Pf3D7_10_v3	782101	785053	2952	0.142954	10	49	5	3	36	B2	yes	no		85	no	yes
Pf3D7_10_v3	915292	915871	579	0.165803	18	57	4	1	26	B2	no	no	overlapped B1 Result	36	no	yes
Pf3D7_10_v3	929772	930921	1149	0.154047	13	67	0	2	45	B2	no	no		53	no	yes
Pf3D7_10_v3	1012724	1013487	763	0.131062	11	55	1	0	32	B2	no	no		54	no	no
Pf3D7_10_v3	1119495	1121408	1913	0.151072	13	60	1	1	33	B2	no	no		65	no	yes
Pf3D7_10_v3	1237858	1238911	1053	0.186135	23	60	8	5	9	B2	yes	no	overlapped B1 Result	88	no	yes
Pf3D7_10_v3	1329705	1331044	1339	0.17401	19	55	413	70	26	B2	yes	no	overlapped B1 Result	52	no	yes
Pf3D7_10_v3	1416742	1418052	1310	0.174046	21	65	1	3	38	B2	yes	no	overlapped B1 Result	53	no	yes
Pf3D7_10_v3	1429138	1430811	1673	0.195457	30	67	0	2	18	B2	no	no	overlapped B1 Result	60	no	yes
Pf3D7_10_v3	1515293	1516692	1399	0.1594	16	63	0	1	33	B2	no	no		48	no	no
Pf3D7_11_v3	223066	225126	2060	0.167961	16	54	2	2	24	B2	no	no	overlapped B1 Result	49	no	yes
Pf3D7_11_v3	341012	341797	785	0.147771	14	53	13	0	20	B2	no	no		47	no	yes
Pf3D7_11_v3	513657	515418	1761	0.148211	16	60	231	39	16	B2	yes	no	overlapped B1 Result	70	no	yes		P.falciparum
Pf3D7_11_v3	742679	743137	458	0.189956	23	76	1	3	53	B2	yes	no		72	no	no
Pf3D7_11_v3	807937	808143	206	0.145631	13	66	12	10	53	B2	yes	no		0	no	no		P.falciparum
Pf3D7_11_v3	1212754	1213659	905	0.148066	12	56	0	0	35	B2	no	no		53	no	no
Pf3D7_11_v3	1237261	1237919	658	0.194529	23	65	0	2	26	B2	no	no	overlapped B1 Result	79	no	yes
Pf3D7_11_v3	1289251	1289669	418	0.188995	24	68	1	0	46	B2	no	no		66	no	no
Pf3D7_11_v3	1365179	1366295	1116	0.146953	11	56	3	1	43	B2	no	no		57	no	yes
Pf3D7_11_v3	1401734	1402623	889	0.15973	17	58	2	1	51	B2	no	no		58	no	yes
Pf3D7_11_v3	1439473	1440619	1146	0.140489	15	58	3	1	42	B2	no	yes	overlapped B1 Result	64	no	no
Pf3D7_11_v3	1453214	1454063	849	0.137809	11	54	5	1	46	B2	no	no		48	no	yes
Pf3D7_11_v3	1574191	1574939	748	0.163102	15	61	0	0	59	B2	no	no		44	no	yes
Pf3D7_11_v3	1796229	1797344	1115	0.186547	17	63	7	13	14	B2	yes	no		143	yes	yes
Pf3D7_11_v3	1805743	1806607	864	0.148148	17	64	0	2	50	B2	no	no		43	no	yes
Pf3D7_11_v3	1938558	1939686	1128	0.156028	18	65	4	0	17	B2	no	yes	overlapped B1 Result	49	no	yes
Pf3D7_04_v3	96957	98320	1363	0.150404	14	61	12	0	22	B2	no	no		43	no	yes
Pf3D7_04_v3	149685	152648	2963	0.19271	21	62	9	3	15	B2	yes	no	overlapped B1 Result	96	no	yes
Pf3D7_04_v3	210255	210640	385	0.096104	8	76	5	67	52	B2	yes	no		46	no	no
Pf3D7_04_v3	243170	243968	798	0.145363	16	57	10	2	44	B2	no	yes		49	no	yes		Euprymna scolopes
Pf3D7_04_v3	494128	495414	1286	0.139969	12	60	6	3	49	B2	yes	no		44	no	yes
Pf3D7_04_v3	571232	572163	931	0.168636	12	22	13	0	3	B2	no	no	overlapped B1 Result	48	no	yes
Pf3D7_04_v3	605740	606969	1229	0.175753	23	64	0	0	9	B2	no	no	overlapped B1 Result	91	no	yes
Pf3D7_04_v3	639655	640272	617	0.192869	26	83	0	0	30	B2	no	no	overlapped B1 Result	68	no	no
Pf3D7_04_v3	646148	646353	205	0.107317	11	72	0	0	30	B2	no	no		0	no	no
Pf3D7_04_v3	680122	680861	739	0.14885	13	57	0	1	43	B2	no	no		38	no	yes
Pf3D7_04_v3	746390	746958	568	0.190141	28	65	0	0	40	B2	no	no	overlapped B1 Result	69	no	yes
Pf3D7_04_v3	755189	755547	358	0.131285	15	76	1	10	74	B2	yes	no		74	no	no
Pf3D7_04_v3	913660	914923	1263	0.144101	12	54	17	2	34	B2	no	no		46	no	yes
Pf3D7_04_v3	984070	985181	1111	0.153915	16	66	0	1	10	B2	no	no	overlapped B1 Result	53	no	no
Pf3D7_04_v3	1067392	1070681	3289	0.155062	13	54	19	94	22	B2	yes	no		81	no	yes
Pf3D7_04_v3	1132889	1133666	777	0.196911	28	70	5	1	10	B2	no	no		41	no	yes
Pf3D7_04_v3	1138237	1139101	864	0.167824	17	63	0	0	9	B2	no	no		43	no	no
Pf3D7_05_v3	53484	54307	823	0.143378	14	63	1	0	49	B2	no	no		62	no	no
Pf3D7_05_v3	311123	312112	989	0.150657	11	54	10	3	37	B2	yes	no		41	no	yes
Pf3D7_05_v3	315907	316022	115	0.252174	36	121	0	1	30	B2	no	no		0	no	no
Pf3D7_05_v3	442696	443475	779	0.164313	17	70	0	0	33	B2	no	no		46	no	yes
Pf3D7_05_v3	452295	453594	1299	0.17552	18	75	1	0	28	B2	no	no	overlapped B1 Result	78	no	no
Pf3D7_05_v3	537729	538910	1181	0.181202	23	72	0	0	24	B2	no	no		57	no	yes
Pf3D7_05_v3	793784	794699	915	0.159563	14	59	1	1	45	B2	no	no		63	no	yes
Pf3D7_05_v3	946012	947549	1537	0.141184	11	42	0	1	39	B2	no	no		64	no	yes
Pf3D7_05_v3	988264	989209	945	0.118519	7	49	2	3	41	B2	yes	no		58	no	yes
Pf3D7_05_v3	1039514	1040399	885	0.144633	13	59	2	1	33	B2	no	no		51	no	yes
Pf3D7_05_v3	1096196	1099752	3556	0.156074	17	54	1	1	31	B2	no	no	overlapped B1 Result	76	no	yes
Pf3D7_07_v3	78429	78995	566	0.169611	18	73	0	0	13	B2	no	no		51	no	yes
Pf3D7_07_v3	268709	269274	565	0.153982	15	66	1	1	26	B2	no	no		51	no	no
Pf3D7_07_v3	734919	735320	401	0.154613	12	73	8	25	55	B2	yes	no		0	no	no		P.falciparum,brassica rapa
Pf3D7_07_v3	805887	807575	1688	0.156991	15	73	0	1	42	B2	no	no		43	no	yes
Pf3D7_07_v3	933458	934749	1291	0.154919	17	64	0	0	44	B2	no	no	overlapped B1 Result	39	no	yes
Pf3D7_07_v3	1050317	1051521	1204	0.173588	19	61	3	2	39	B2	no	no	overlapped B1 Result	0	no	no
Pf3D7_07_v3	1091971	1092771	800	0.1875	26	63	23	14	29	B2	yes	no	overlapped B1 Result	100	yes	yes
Pf3D7_07_v3	1345145	1346790	1645	0.13921	14	63	2	0	35	B2	no	no		77	no	yes
Pf3D7_07_v3	1373936	1376408	2472	0.175566	23	66	5	1	21	B2	no	no	overlapped B1 Result	63	no	yes

## Sheet: Combined results (n=231)
	Prediceted region tested using RT-PCR
chrm	start	end	length	CG	avg_B1_Nucleosome Coverage	avg_B2_Nucleosome coverage	avg_count_rna	avg_count_poly	avg_H2A.Z	coding	overlap with lncRNA?	ORF length (aa)	ORF > 100 aa	ORF < 30 aa	multiple ORF	blastn-refSeq	blastn-EST
Pf3D7_01_v3	109137	109767	630	0.198413	26.4619	64.4778	14.8968	3.03968	31.8048	yes	no	45	no	no	yes	n.a.	P.falciparum
Pf3D7_01_v3	181539	182095	556	0.208633	30.9874	74.0719	5.71763	26.1924	10.2446	yes	no	48	no	no	no	n.a.	P.falciparum
Pf3D7_01_v3	220104	220176	72	0.166667	26.1667	102.194	2.80556	1.22222	42.7778	no	no	0	no	yes	no	n.a.	n.a.
Pf3D7_01_v3	235918	237192	1274	0.16562	17.0526	57.1931	0.255102	1.04396	41.5581	no	no	51	no	no	yes	n.a.	n.a.
Pf3D7_01_v3	462440	463423	983	0.137335	12.2635	72.1312	0	3.87182	56.1322	yes	yes	56	no	no	yes	n.a.	n.a.
Pf3D7_01_v3	471549	472731	1182	0.180203	19.1954	63.6904	0.341794	0.183587	28.1362	no	yes	44	no	no	no	n.a.	n.a.
Pf3D7_01_v3	492393	494020	1627	0.189305	20.9121	60.0768	0.677935	2.08482	29.9625	yes	yes	94	no	no	yes	n.a.	n.a.
Pf3D7_01_v3	556408	556780	372	0.177419	21.4247	73.5887	0.231183	2.61022	39.9919	yes	no	0	no	yes	no	n.a.	n.a.
Pf3D7_01_v3	565912	567923	2011	0.164097	17.9826	54.5873	0.0855296	0.388861	9.21631	no	no	59	no	no	yes	n.a.	n.a.
Pf3D7_02_v3	70991	72588	1597	0.175955	19.7577	61.4008	1.01127	8.35692	10.6393	yes	no	41	no	no	yes	n.a.	n.a.
Pf3D7_02_v3	124991	126493	1502	0.14514	11.2037	58.8842	0.674434	0.520639	34.725	no	yes	93	no	no	yes	n.a.	n.a.
Pf3D7_02_v3	279216	280952	1736	0.171083	20.4608	61.3249	0.542627	0.52477	40.8669	no	yes	76	no	no	yes	n.a.	n.a.
Pf3D7_02_v3	350192	351048	856	0.14486	11.6647	56.3633	9.84579	13.8107	42.5935	yes	no	93	no	no	yes	n.a.	n.a.
Pf3D7_02_v3	592282	593459	1177	0.138488	7.20221	41.062	0.0382328	5.55225	42.7553	yes	yes	38	no	no	no	n.a.	n.a.
Pf3D7_02_v3	826872	828933	2061	0.165939	18.6152	60.9098	0.725861	0.772926	21.1033	no	yes	60	no	no	yes	n.a.	n.a.
Pf3D7_03_v3	73269	74773	1504	0.15625	15.3052	61.2234	0.056516	0.0571809	12.3211	no	no	46	no	no	yes	n.a.	n.a.
Pf3D7_03_v3	99541	100524	983	0.147508	17.2757	62.2024	0.391658	0.328586	47.7935	no	yes	50	no	no	no	n.a.	n.a.
Pf3D7_03_v3	110630	111789	1159	0.147541	16.1898	61.7455	1.66782	0.335634	31.4211	no	yes	40	no	no	yes	n.a.	n.a.
Pf3D7_03_v3	202375	203080	705	0.180142	21.6894	57.7957	0.121986	0.367376	28.183	no	no	59	no	no	yes	n.a.	n.a.
Pf3D7_03_v3	582057	582878	821	0.141291	12.257	61.6797	2.49452	2.04872	52.3118	yes	yes	0	no	yes	no	n.a.	n.a.
Pf3D7_03_v3	594931	596040	1109	0.146979	12.5897	66.7331	0	0.128945	30.0992	no	no	45	no	no	no	n.a.	n.a.
Pf3D7_03_v3	684779	685578	799	0.18398	16.7935	59.826	3.06758	1.17272	37.1214	no	yes	100	yes	no	yes	n.a.	P.falciparum
Pf3D7_04_v3	96957	98320	1363	0.150404	14.2634	61.0682	11.7982	0.348496	22.1746	no	yes	43	no	no	yes	n.a.	n.a.
Pf3D7_04_v3	149685	152674	2989	0.191703	21.3362	61.8501	8.56541	2.57511	14.626	yes	no	97	no	no	yes	n.a.	n.a.
Pf3D7_04_v3	165280	166245	965	0.194819	23.6321	55.8477	0.292228	0.962694	6.38653	no	no	87	no	no	yes	n.a.	n.a.
Pf3D7_04_v3	210255	210640	385	0.096104	8.35325	75.6026	4.6026	66.5273	52.439	yes	no	46	no	no	no	n.a.	n.a.
Pf3D7_04_v3	243170	243968	798	0.145363	15.6178	57.1717	10.1228	1.58145	43.7343	no	yes	49	no	no	yes	n.a.	Euprymna scolopes
Pf3D7_04_v3	330438	330666	228	0.162281	12.0175	47.1184	1.42982	11.6272	30.8246	yes	no	0	no	yes	no	n.a.	n.a.
Pf3D7_04_v3	477381	478081	700	0.19	19.8657	61.2643	0.254286	1.51429	40.1829	no	yes	69	no	no	yes	n.a.	n.a.
Pf3D7_04_v3	494128	495414	1286	0.139969	12.2317	60.3406	6.1423	2.89036	49.0443	yes	yes	44	no	no	yes	n.a.	n.a.
Pf3D7_04_v3	571232	572163	931	0.168636	11.9227	21.869	13.4017	0.350161	2.60902	no	no	48	no	no	yes	n.a.	n.a.
Pf3D7_04_v3	605722	606969	1247	0.173216	22.2542	63.0136	0.267843	0	8.64715	no	no	92	no	no	yes	n.a.	n.a.
Pf3D7_04_v3	611381	612039	658	0.182371	22.231	62.2538	2.1079	0.755319	10.0684	no	no	93	no	no	no	n.a.	n.a.
Pf3D7_04_v3	639655	640272	617	0.192869	25.6904	82.7407	0.0729335	0	29.7618	no	no	68	no	no	no	n.a.	n.a.
Pf3D7_04_v3	646148	646353	205	0.107317	10.8537	71.961	0	0.2	30.2146	no	no	0	no	yes	no	n.a.	n.a.
Pf3D7_04_v3	680122	680861	739	0.14885	12.9878	57.2368	0.317997	0.989175	43.0893	no	no	38	no	no	yes	n.a.	n.a.
Pf3D7_04_v3	746390	747235	845	0.169231	21.4225	55.3456	0.0970414	0.382249	39.645	no	no	70	no	no	yes	n.a.	n.a.
Pf3D7_04_v3	755189	755547	358	0.131285	14.5112	75.6313	1.18156	9.74022	74.2095	yes	no	74	no	no	no	n.a.	n.a.
Pf3D7_04_v3	913660	914923	1263	0.144101	12.4624	54.4165	16.5273	2.10847	34.4695	yes	yes	46	no	no	yes	n.a.	n.a.
Pf3D7_04_v3	984070	985181	1111	0.153915	15.8299	65.9847	0.144014	0.618362	10.135	no	no	53	no	no	no	n.a.	n.a.
Pf3D7_04_v3	1067392	1070681	3289	0.155062	12.6613	54.3524	19.0328	94.4704	22.1161	yes	no	81	no	no	yes	n.a.	n.a.
Pf3D7_04_v3	1074596	1075240	644	0.195652	22.3851	58.1553	2.32919	1.02484	39.4146	no	yes	47	no	no	yes	n.a.	n.a.
Pf3D7_04_v3	1132889	1133666	777	0.196911	28.0631	69.5521	5.3166	0.81982	10.0553	no	no	41	no	no	yes	n.a.	n.a.
Pf3D7_04_v3	1138237	1139101	864	0.167824	16.5093	63.4826	0.293981	0	9.10417	no	no	43	no	no	no	n.a.	n.a.
Pf3D7_05_v3	53484	54307	823	0.143378	14.3378	63.158	0.579587	0	48.5419	no	yes	62	no	no	no	n.a.	n.a.
Pf3D7_05_v3	311123	312112	989	0.150657	10.5693	54.3721	10.1648	3.0455	37.0485	yes	yes	41	no	no	yes	n.a.	n.a.
Pf3D7_05_v3	315907	316022	115	0.252174	36.0696	120.739	0	0.904348	29.6348	no	no	0	no	yes	no	n.a.	n.a.
Pf3D7_05_v3	442696	443475	779	0.164313	17.2567	69.8177	0.101412	0.0885751	32.6624	no	no	46	no	no	yes	n.a.	n.a.
Pf3D7_05_v3	452295	453594	1299	0.17552	18.2818	75.3941	0.662818	0.0977675	27.8499	no	no	78	no	no	no	n.a.	n.a.
Pf3D7_05_v3	537729	538910	1181	0.181202	23.4428	72.0914	0.475021	0.0787468	23.9009	no	no	57	no	no	yes	n.a.	n.a.
Pf3D7_05_v3	793784	794699	915	0.159563	14.0874	58.9377	0.545355	1.07541	45.3268	no	yes	63	no	no	yes	n.a.	n.a.
Pf3D7_05_v3	946012	947549	1537	0.141184	11.2134	41.9414	0.459336	0.709824	38.8822	no	no	64	no	no	yes	n.a.	n.a.
Pf3D7_05_v3	988264	989209	945	0.118519	7.35344	49.3598	2.02646	2.70476	41.4286	yes	yes	58	no	no	yes	n.a.	n.a.
Pf3D7_05_v3	1025370	1026225	855	0.17193	19.7053	59.5696	1.12398	0.359064	34.745	no	yes	47	no	no	no	n.a.	n.a.
Pf3D7_05_v3	1039514	1040399	885	0.144633	12.5661	58.7616	1.54463	1.16271	33.0373	no	yes	51	no	no	yes	n.a.	n.a.
Pf3D7_05_v3	1096092	1099752	3660	0.155191	16.618	53.7301	1.03415	0.787158	30.1768	no	yes	77	no	no	yes	n.a.	n.a.
Pf3D7_06_v3	72866	73438	572	0.187063	26.8601	52.4685	0.451049	0.340909	15.3811	no	no	34	no	no	no	n.a.	n.a.
Pf3D7_06_v3	255980	256659	679	0.178203	17.947	56.4507	2.30928	1.33726	21.1075	no	yes	41	no	no	yes	n.a.	n.a.
Pf3D7_06_v3	353645	354057	412	0.150485	13.3835	73.3908	0.199029	1.40291	39.6408	no	yes	69	no	no	yes	n.a.	n.a.
Pf3D7_06_v3	461931	462812	881	0.186152	21.6232	67.9818	1.10102	2.3689	30.6311	yes	no	59	no	no	yes	n.a.	n.a.
Pf3D7_06_v3	474907	476996	2089	0.149832	14.8372	73.5462	0.696027	0.589277	30.1355	no	yes	70	no	no	yes	n.a.	n.a.
Pf3D7_06_v3	553199	553575	376	0.154255	11.9601	63.0665	0	1.05585	35.0106	no	no	47	no	no	no	n.a.	n.a.
Pf3D7_06_v3	562236	563075	839	0.158522	12.0083	63.3945	1.33611	2.47557	50.82	yes	yes	51	no	no	yes	n.a.	P.falciparum
Pf3D7_06_v3	642049	642949	900	0.143333	15.8211	59.18	1.22222	7.14111	39.9167	yes	no	55	no	no	yes	n.a.	P.falciparum
Pf3D7_06_v3	706789	707582	793	0.161412	14.348	57.4842	2.98487	2.02648	38.1866	yes	yes	66	no	no	yes	n.a.	n.a.
Pf3D7_06_v3	745515	747267	1752	0.156393	15.0565	63.5611	0.461758	1.06906	37.4406	no	no	52	no	no	yes	n.a.	n.a.
Pf3D7_06_v3	750422	751487	1065	0.169953	16.5305	65.5944	0.939906	0.987793	19.3577	no	yes	34	no	no	no	n.a.	n.a.
Pf3D7_06_v3	756153	757554	1401	0.164168	18.5532	58.6945	3.71449	25.6652	24.1349	yes	yes	63	no	no	yes	n.a.	n.a.
Pf3D7_06_v3	853866	854206	340	0.202941	25.4382	77.1706	1.04412	0	44.4853	no	yes	0	no	yes	no	n.a.	n.a.
Pf3D7_06_v3	877089	878043	954	0.191824	23.5765	65.4214	8.37002	1.23166	35	no	yes	71	no	no	yes	n.a.	n.a.
Pf3D7_06_v3	975046	976192	1146	0.158813	12.2714	51.3045	1.3185	0.640489	29.5742	no	yes	39	no	no	yes	n.a.	n.a.
Pf3D7_06_v3	992946	993534	588	0.171769	14.5323	67.8588	5.2466	3.36395	33.7296	yes	no	43	no	no	yes	n.a.	n.a.
Pf3D7_06_v3	1203735	1203854	119	0.184874	25.5042	71.0252	0	1.40336	53.9244	no	no	0	no	yes	no	n.a.	n.a.
Pf3D7_06_v3	1274706	1275582	876	0.15411	12.7785	59.6119	0.640411	0	51.7911	no	no	39	no	no	no	n.a.	gametocyte, P.falciparum
Pf3D7_06_v3	1293722	1294596	874	0.159039	12.3867	63.0606	1.98513	1.26545	49.8707	no	yes	39	no	no	no	n.a.	n.a.
Pf3D7_07_v3	78429	78995	566	0.169611	18.4912	72.5548	0.303887	0.151943	13.2597	no	no	51	no	no	yes	n.a.	n.a.
Pf3D7_07_v3	268709	269274	565	0.153982	15.115	65.9027	0.635398	0.879646	26.4496	no	no	51	no	no	no	n.a.	n.a.
Pf3D7_07_v3	734919	735320	401	0.154613	12.0474	72.5162	7.65835	24.616	55.3292	yes	no	0	no	yes	no	n.a.	P.falciparum,brassica rapa
Pf3D7_07_v3	805887	807575	1688	0.156991	14.8015	72.6262	0.127962	0.809834	42.2725	no	yes	43	no	no	yes	n.a.	n.a.
Pf3D7_07_v3	933458	934749	1291	0.154919	17.2548	63.7831	0.463207	0.493416	43.8474	no	yes	39	no	no	yes	n.a.	n.a.
Pf3D7_07_v3	1050317	1051521	1204	0.173588	18.6611	60.5706	2.88206	1.72508	38.9178	no	no	0	no	yes	no	n.a.	n.a.
Pf3D7_07_v3	1075759	1077329	1570	0.169427	17.714	52.351	0.613376	4.39427	24.1293	yes	yes	37	no	no	yes	n.a.	n.a.
Pf3D7_07_v3	1091942	1092816	874	0.181922	24.2025	59.381	21.46	12.5286	28.8146	yes	no	123	yes	no	yes	n.a.	n.a.
Pf3D7_07_v3	1345145	1346790	1645	0.13921	14.1064	62.6401	1.84802	0.267477	34.783	no	yes	77	no	no	yes	n.a.	n.a.
Pf3D7_07_v3	1352459	1352613	154	0.233766	32.8377	83.3052	2.57792	0.344156	51.7013	no	no	0	no	yes	no	n.a.	n.a.
Pf3D7_07_v3	1373916	1376408	2492	0.175361	22.7624	65.2255	4.52167	1.08628	20.986	no	yes	64	no	no	yes	n.a.	n.a.
Pf3D7_08_v3	76145	77309	1164	0.177835	22.0876	57.9966	0.613402	0.963058	29.1254	no	yes	111	yes	no	yes	n.a.	n.a.
Pf3D7_08_v3	99911	100246	335	0.20597	29.9701	72.4209	0.358209	2.88358	36.9642	yes	no	67	no	no	yes	n.a.	n.a.
Pf3D7_08_v3	248696	249209	513	0.118908	13.0448	53.7719	0.982456	3.41131	58.7739	yes	no	43	no	no	no	n.a.	n.a.
Pf3D7_08_v3	285264	286135	871	0.153846	18.3387	58.2595	0.380023	1.2721	38.5878	no	no	54	no	no	yes	n.a.	n.a.
Pf3D7_08_v3	425970	426570	600	0.191667	23.21	60.2933	4.10833	0.65	21.7267	no	no	45	no	no	yes	n.a.	P.falciparum,sugar beet germination
Pf3D7_08_v3	457470	458557	1087	0.166513	11.4701	40.7792	3.40662	0.452622	6.85097	no	yes	0	no	yes	no	n.a.	n.a.
Pf3D7_08_v3	653562	654853	1291	0.156468	18.0101	57.4833	0.761425	1.60651	51.8187	no	yes	63	no	no	yes	n.a.	n.a.
Pf3D7_08_v3	667845	668695	850	0.168235	18.4682	64.1541	0.525882	1.91765	46.5424	no	no	38	no	no	no	n.a.	n.a.
Pf3D7_08_v3	685423	686183	760	0.101316	7.38421	36.4868	22.2026	131.014	34.2684	yes	no	64	no	no	yes	n.a.	n.a.
Pf3D7_08_v3	859185	859631	446	0.17713	19.2018	38.5762	6.02466	1.00673	39.648	no	no	64	no	no	yes	n.a.	P.falciparum
Pf3D7_08_v3	1240386	1241092	706	0.174221	19.313	63.9164	4.77054	5.13598	54.0524	yes	no	36	no	no	no	n.a.	P.falciparum
Pf3D7_08_v3	1288505	1289391	886	0.275395	35.9605	61.8081	0.582393	1.18623	13.5327	no	no	57	no	no	yes	28S rRNA, multiple speicies	P.falciparum,P. vivax, P.berghei,P.yoelli both blood and sporozoite stages
Pf3D7_08_v3	1338275	1338896	621	0.15781	15.9952	68.3188	2.27858	0.149758	37.2029	no	no	41	no	no	no	n.a.	P.falciparum
Pf3D7_08_v3	1355470	1356670	1200	0.169167	19.33	54.8217	0.8775	0.455833	27.0558	no	no	55	no	no	no	n.a.	n.a.
Pf3D7_08_v3	1389010	1390707	1697	0.172068	19.9428	63.7071	1.92929	4.10253	30.8097	yes	yes	76	no	no	yes	n.a.	n.a.
Pf3D7_08_v3	1394333	1395251	918	0.162309	18.3911	49.1732	0.0936819	1.32462	10.7168	no	no	89	no	no	yes	n.a.	n.a.
Pf3D7_09_v3	136587	137192	605	0.153719	12.2314	66.114	0.383471	0.676033	40.5471	no	yes	40	no	no	no	n.a.	n.a.
Pf3D7_09_v3	160399	161572	1173	0.146633	14.8329	60.5217	5.237	0.328218	39.0963	no	yes	40	no	no	no	n.a.	n.a.
Pf3D7_09_v3	428862	429776	914	0.172867	20.2516	66.5317	0.282276	0.239606	50.3446	no	no	37	no	no	yes	n.a.	n.a.
Pf3D7_09_v3	701350	702430	1080	0.162037	16.0954	57.7843	18.8222	0.533333	24.2389	no	yes	30	no	yes	yes	n.a.	P.falciparum
Pf3D7_09_v3	964584	965532	948	0.144515	11.0443	55.5812	1.61392	2.72996	24.6899	yes	no	49	no	no	yes	n.a.	n.a.
Pf3D7_09_v3	1133377	1133852	475	0.153684	13.88	67.3032	9.35789	27.9895	34.3095	yes	yes	125	yes	no	no	n.a.	n.a.
Pf3D7_09_v3	1375530	1376500	970	0.158763	15.9474	56.1361	2.00619	2.24742	34.9144	yes	yes	50	no	no	no	n.a.	P.falciparum
Pf3D7_09_v3	1391248	1391911	663	0.156863	18.5339	63.6501	2.29713	0.0618401	22.5204	no	no	43	no	no	yes	n.a.	n.a.
Pf3D7_09_v3	1425233	1426894	1661	0.144491	12.5653	56.7947	24.4551	8.30825	35.9536	yes	yes	62	no	no	yes	n.a.	n.a.
Pf3D7_09_v3	1442437	1442928	491	0.185336	25.9654	76.8106	1.05703	0	19.9919	no	no	44	no	no	no	n.a.	n.a.
Pf3D7_09_v3	1448697	1449682	985	0.147208	12.5756	61.5888	6.07107	0.960406	11.2142	no	no	49	no	no	no	n.a.	n.a.
Pf3D7_10_v3	65707	66547	840	0.144048	14.4524	63.6321	0.0488095	0.2	42.0679	no	no	55	no	no	yes	n.a.	n.a.
Pf3D7_10_v3	79761	80670	909	0.147415	13.385	66.3608	3.16722	0	29.8724	no	yes	0	no	yes	no	n.a.	n.a.
Pf3D7_10_v3	83785	85643	1858	0.156082	17.9209	68.38	2.83154	0.0947255	29.4855	no	yes	53	no	no	yes	n.a.	n.a.
Pf3D7_10_v3	162002	163407	1405	0.141637	13.9915	51.958	12.8107	7.4847	30.0406	yes	yes	45	no	no	yes	n.a.	P.falciparum
Pf3D7_10_v3	211480	212761	1281	0.163934	14.6206	55.5667	5.95706	13.1522	15.0867	yes	no	89	no	no	yes	n.a.	n.a.
Pf3D7_10_v3	431114	431535	421	0.178147	29.266	70.2233	2.07126	0.593824	39.4394	no	no	38	no	no	no	n.a.	n.a.
Pf3D7_10_v3	507320	508159	839	0.151371	13.5542	58.2884	4.29559	1.48153	27.3957	no	yes	0	no	yes	no	n.a.	n.a.
Pf3D7_10_v3	553563	554413	850	0.155294	20.1459	64.4141	0.228235	0.488235	58.7482	no	yes	0	no	yes	no	n.a.	n.a.
Pf3D7_10_v3	590437	592483	2046	0.137341	12.1207	57.5797	3.82747	2.52199	41.9223	yes	yes	74	no	no	yes	n.a.	n.a.
Pf3D7_10_v3	648479	650098	1619	0.171711	21.3342	54.929	215.107	17.1137	23.0828	yes	no	55	no	no	yes	n.a.	n.a.
Pf3D7_10_v3	679509	680375	866	0.161663	14.903	54.948	4.76443	0.558891	29.5381	no	yes	43	no	no	no	n.a.	n.a.
Pf3D7_10_v3	782101	785053	2952	0.142954	10.4831	49.1226	5.12364	3.31606	36.0732	yes	yes	85	no	no	yes	n.a.	n.a.
Pf3D7_10_v3	915022	915885	863	0.164542	18.8644	60.3986	3.54114	0.830823	27.5968	no	yes	54	no	no	yes	n.a.	n.a.
Pf3D7_10_v3	929772	930921	1149	0.154047	13.2419	67.2916	0.453438	2.17493	45.3124	yes	no	53	no	no	yes	n.a.	n.a.
Pf3D7_10_v3	1012724	1013487	763	0.131062	10.6527	55.1114	1.48231	0.450852	31.5623	no	yes	54	no	no	no	n.a.	n.a.
Pf3D7_10_v3	1119495	1121408	1913	0.151072	12.9284	60.115	1.42812	0.999477	32.7114	no	yes	65	no	no	yes	n.a.	n.a.
Pf3D7_10_v3	1237846	1239240	1394	0.164993	18.523	51.3565	12.9541	5.39311	10.1923	yes	yes	88	no	no	yes	n.a.	n.a.
Pf3D7_10_v3	1329298	1331044	1746	0.174112	16.0521	48.6678	340.581	90.7153	21.9273	yes	no	53	no	no	yes	n.a.	n.a.
Pf3D7_10_v3	1416742	1418052	1310	0.174046	20.9282	65.174	1.46947	3.2084	37.8977	yes	yes	53	no	no	yes	n.a.	n.a.
Pf3D7_10_v3	1429067	1430811	1744	0.192087	29.6886	67.0298	0.0716743	3.22018	18.4937	yes	no	61	no	no	yes	n.a.	n.a.
Pf3D7_10_v3	1515293	1516692	1399	0.1594	16.1258	63.2452	0.122945	0.548964	32.742	no	no	48	no	no	no	n.a.	n.a.
Pf3D7_11_v3	210481	211070	589	0.173175	21.2258	44.4516	0	4.21732	20.9542	yes	no	0	no	yes	no	n.a.	n.a.
Pf3D7_11_v3	223066	225126	2060	0.167961	16.4359	53.784	2.39709	1.55874	24.0568	no	yes	49	no	no	yes	n.a.	n.a.
Pf3D7_11_v3	341012	341797	785	0.147771	14.1197	52.7987	12.7529	0.405096	19.5592	no	yes	47	no	no	yes	n.a.	n.a.
Pf3D7_11_v3	513657	515418	1761	0.148211	16.2118	59.6258	231.443	38.749	16.0432	yes	yes	70	no	no	yes	n.a.	P.falciparum
Pf3D7_11_v3	742679	743137	458	0.189956	22.8188	75.6987	1.24891	2.75109	52.7227	yes	no	72	no	no	no	n.a.	n.a.
Pf3D7_11_v3	807937	808143	206	0.145631	13.0777	65.5728	12.1068	9.72816	52.9612	yes	no	0	no	yes	no	n.a.	P.falciparum
Pf3D7_11_v3	1116214	1116659	445	0.150562	9.03596	41.964	1.48315	1.11685	32.6539	no	no	48	no	no	no	n.a.	n.a.
Pf3D7_11_v3	1212754	1213659	905	0.148066	11.8243	56.4685	0	0.321547	35.2	no	no	53	no	no	no	n.a.	n.a.
Pf3D7_11_v3	1237261	1237919	658	0.194529	22.766	65.2903	0.487842	1.69453	25.8708	no	no	79	no	no	yes	n.a.	n.a.
Pf3D7_11_v3	1289251	1289669	418	0.188995	24.0215	67.5766	0.61244	0	45.6986	no	yes	66	no	no	no	n.a.	n.a.
Pf3D7_11_v3	1365179	1366295	1116	0.146953	11.3405	55.9471	3.02419	0.62724	42.6478	no	yes	57	no	no	yes	n.a.	n.a.
Pf3D7_11_v3	1401734	1402623	889	0.15973	17.0922	58.1462	1.98538	1.10349	51.4286	no	no	58	no	no	yes	n.a.	n.a.
Pf3D7_11_v3	1439473	1440619	1146	0.140489	15.4145	57.9747	2.89442	0.858639	41.7688	no	yes	64	no	no	no	n.a.	n.a.
Pf3D7_11_v3	1453214	1454063	849	0.137809	10.7892	54.3004	4.61249	0.819788	45.9541	no	yes	48	no	no	yes	n.a.	n.a.
Pf3D7_11_v3	1574191	1574939	748	0.163102	15.389	61.4051	0.459893	0.0548128	59.0441	no	no	44	no	no	yes	n.a.	n.a.
Pf3D7_11_v3	1796229	1797344	1115	0.186547	16.6099	63.4735	7.04843	13.4933	13.5543	yes	yes	143	yes	no	yes	n.a.	n.a.
Pf3D7_11_v3	1805743	1806607	864	0.148148	17.2604	64.2697	0.398148	1.97685	50.1887	no	yes	43	no	no	yes	n.a.	n.a.
Pf3D7_11_v3	1938558	1939976	1418	0.159379	18.3681	63.9217	3.78561	0.179831	16.3787	no	yes	50	no	no	yes	n.a.	n.a.
Pf3D7_12_v3	57555	58017	462	0.127706	12.4848	62.2576	1.66234	0.859307	38.2684	no	no	0	no	yes	no	n.a.	n.a.
Pf3D7_12_v3	66146	67328	1182	0.153976	14.0922	62.8164	1.63536	0.401861	43.0745	no	yes	34	no	no	yes	n.a.	n.a.
Pf3D7_12_v3	156552	157434	882	0.172336	17.0726	62.8503	4.5873	0.809524	32.4206	no	yes	84	no	no	yes	n.a.	n.a.
Pf3D7_12_v3	463266	464122	856	0.167056	15.8037	54.4182	0.957944	0.615654	26.3271	no	no	51	no	no	yes	n.a.	gametocyte, P.falciparum
Pf3D7_12_v3	539386	539637	251	0.211155	33.9522	81.5299	3.81673	1.55777	22.988	no	no	37	no	no	no	n.a.	n.a.
Pf3D7_12_v3	668754	669311	557	0.104129	7.68761	67.7092	12.325	4.26032	65.395	yes	no	41	no	no	yes	n.a.	n.a.
Pf3D7_12_v3	828524	829634	1110	0.154955	17.1694	59.3946	0.387387	0.424324	42.7189	no	no	66	no	no	yes	n.a.	n.a.
Pf3D7_12_v3	904234	904994	760	0.161842	17.5579	60.8368	0.226316	1.77895	35.7461	no	no	35	no	no	no	n.a.	n.a.
Pf3D7_12_v3	915250	916228	978	0.145194	14.0419	70.7832	0.439673	0.351738	38.5317	no	yes	43	no	no	yes	n.a.	n.a.
Pf3D7_12_v3	978945	979749	804	0.172886	19.995	64.5871	1.01244	1.65672	34.5423	no	yes	59	no	no	yes	n.a.	P.falciparum
Pf3D7_12_v3	1468363	1469163	800	0.16875	17.3637	52.7287	1.0925	2.905	44.1088	yes	yes	66	no	no	yes	n.a.	n.a.
Pf3D7_12_v3	1517806	1519039	1233	0.148418	12.0933	45.5783	0.163017	4.17924	32.532	yes	no	106	yes	no	yes	n.a.	n.a.
Pf3D7_12_v3	1613743	1614574	831	0.135981	12.8303	57.4344	116.065	20.4452	23.3995	yes	no	43	no	no	no	n.a.	n.a.
Pf3D7_12_v3	1643313	1644175	862	0.155452	13.3898	63.1995	0.49768	6.44664	40.7494	yes	no	53	no	no	yes	n.a.	n.a.
Pf3D7_12_v3	1823343	1824792	1449	0.164941	17.8061	59.9117	7.67357	3.3354	19.6211	yes	yes	57	no	no	yes	n.a.	n.a.
Pf3D7_12_v3	1922658	1924440	1782	0.144781	12.0763	56.4484	3.06285	43.0679	20.096	yes	yes	48	no	no	no	n.a.	n.a.
Pf3D7_12_v3	2123712	2124645	933	0.148982	14.9593	58.8349	0.714898	2.41265	35.4373	yes	yes	44	no	no	no	n.a.	n.a.
Pf3D7_12_v3	2156918	2158253	1335	0.131086	10.9708	57.0629	1.89963	2.79101	45.6262	yes	yes	0	no	yes	no	n.a.	n.a.
Pf3D7_13_v3	70770	72332	1562	0.134443	0.768246	19.0685	0	0.22023	4.6274	no	no	77	no	no	yes	n.a.	n.a.
Pf3D7_13_v3	76965	77835	870	0.135632	4.76667	64.4678	0.109195	0.93908	9.85402	no	no	0	no	yes	no	n.a.	n.a.
Pf3D7_13_v3	118583	120148	1565	0.161022	19.0984	56.6077	76.8275	2.41661	28.3093	yes	yes	101	yes	no	yes	n.a.	n.a.
Pf3D7_13_v3	355603	355900	297	0.121212	10.6902	67.7441	1.0303	6.16498	59.9327	yes	no	0	no	yes	no	n.a.	n.a.
Pf3D7_13_v3	369245	371042	1797	0.116305	7.88425	70.108	7.27045	1.21035	63.0451	no	no	59	no	no	yes	n.a.	n.a.
Pf3D7_13_v3	499142	499540	398	0.155779	12.3116	73.2085	3.75126	0.188442	43.2688	no	no	61	no	no	no	n.a.	n.a.
Pf3D7_13_v3	525185	526151	966	0.151139	14.029	51.3613	0.549689	2.54244	31.941	yes	no	46	no	no	yes	n.a.	n.a.
Pf3D7_13_v3	545335	546746	1411	0.158753	16.9709	60.3898	0.520198	0.970234	25.0404	no	yes	46	no	no	no	n.a.	n.a.
Pf3D7_13_v3	773800	773892	92	0.163043	16.8478	58.1196	2.22826	0.543478	22.4457	no	no	0	no	yes	no	n.a.	n.a.
Pf3D7_13_v3	819199	819590	391	0.181586	17	76.7621	0.659847	0.240409	38.3862	no	no	50	no	no	yes	n.a.	n.a.
Pf3D7_13_v3	896020	896886	866	0.159353	16.3233	65.5289	0.198614	0.342956	40.8268	no	yes	60	no	no	no	n.a.	n.a.
Pf3D7_13_v3	1124008	1124529	521	0.132438	13.4741	64.9232	3.78311	5.52207	62.0422	yes	no	0	no	yes	no	n.a.	n.a.
Pf3D7_13_v3	1182469	1183321	852	0.139671	11.6127	62.007	0.684272	0.179577	51.3005	no	no	58	no	no	yes	n.a.	n.a.
Pf3D7_13_v3	1283557	1283816	259	0.196911	25.332	40.4865	0.895753	0.640927	22.9614	no	no	32	no	no	yes	n.a.	n.a.
Pf3D7_13_v3	1467336	1468412	1076	0.178439	24.7974	62.6524	1.06227	0.601301	36.3801	no	no	36	no	no	no	n.a.	n.a.
Pf3D7_13_v3	1532284	1533442	1158	0.159758	16.8195	52.5838	5.24439	2.60967	37.0104	yes	yes	106	yes	no	yes	n.a.	n.a.
Pf3D7_13_v3	1578611	1579524	913	0.162103	12.1161	56.195	3.38773	1.84775	43.1292	no	no	66	no	no	yes	n.a.	n.a.
Pf3D7_13_v3	1671874	1672350	476	0.17437	21.9391	80.7479	0.266807	0	53.145	no	no	37	no	no	no	n.a.	n.a.
Pf3D7_13_v3	2122759	2123510	751	0.173103	19.1172	63.8988	1.76431	0.516644	40.0293	no	yes	38	no	no	yes	n.a.	n.a.
Pf3D7_13_v3	2172490	2173305	815	0.148466	14.5276	57.1804	0.402454	0.801227	42.4773	no	yes	53	no	no	no	n.a.	n.a.
Pf3D7_13_v3	2230281	2231114	833	0.154862	16.5618	63.6771	1.4898	2.51621	46.7779	yes	yes	0	no	yes	no	n.a.	gametocyte, P.falciparum
Pf3D7_13_v3	2243276	2243653	377	0.193634	26.1592	58.8196	2.73475	3.38727	34.0292	yes	no	41	no	no	no	n.a.	n.a.
Pf3D7_13_v3	2328333	2329039	706	0.175637	16.8003	64.8357	1.93626	0	22.2266	no	yes	90	no	no	yes	n.a.	n.a.
Pf3D7_13_v3	2790570	2792371	1801	0.167685	17.6047	49.1843	1.09939	1.90394	23.8862	no	yes	57	no	no	yes	n.a.	n.a.
Pf3D7_13_v3	2810073	2810671	598	0.147157	12.811	64.204	1.46321	1.11371	50.1338	no	yes	0	no	yes	no	n.a.	n.a.
Pf3D7_13_v3	2827922	2828852	930	0.148387	13.4323	59.1516	1.89247	1.45376	24.4097	no	yes	40	no	no	no	n.a.	n.a.
Pf3D7_13_v3	2843814	2844794	980	0.126531	11.4071	63.999	59.4316	2.11429	58.0204	yes	no	40	no	no	no	n.a.	n.a.
Pf3D7_14_v3	38574	40547	1973	0.238216	42.9189	74.3862	1.72428	0.409529	10.9067	no	no	72	no	no	yes	plasmodium flaciparum exported protein (PHISTa-like), Var genes like	P.falciparum
Pf3D7_14_v3	146888	147208	320	0.178125	17.8594	73.0344	0.625	0.26875	41.3156	no	no	0	no	yes	no	n.a.	n.a.
Pf3D7_14_v3	285229	286585	1356	0.137168	13.7736	58.0354	11.882	26.5546	33.2094	yes	no	59	no	no	no	n.a.	n.a.
Pf3D7_14_v3	386400	387356	956	0.162134	15.5439	59.1276	1.16423	0.969665	24.8347	no	yes	37	no	no	no	n.a.	n.a.
Pf3D7_14_v3	456595	458050	1455	0.139519	12.2921	50.989	2.91615	0.836426	30.567	no	yes	55	no	no	no	n.a.	n.a.
Pf3D7_14_v3	638051	639162	1111	0.143114	14.5959	59.5176	1.16472	2.11701	47.351	yes	yes	50	no	no	no	n.a.	n.a.
Pf3D7_14_v3	680006	680127	121	0.181818	18.3967	101.025	0.669421	0.297521	56.1488	no	no	0	no	yes	no	n.a.	P.falciparum
Pf3D7_14_v3	692026	693064	1038	0.136802	11.3439	53.7081	1.82274	1.73507	44.6416	no	no	79	no	no	yes	n.a.	n.a.
Pf3D7_14_v3	928222	928711	489	0.153374	18.0716	71.6217	13.3947	2.57464	31.4397	yes	yes	38	no	no	yes	n.a.	n.a.
Pf3D7_14_v3	1004220	1005787	1567	0.160817	18.4818	59.7518	0	0.852585	42.4646	no	no	35	no	no	no	n.a.	n.a.
Pf3D7_14_v3	1089852	1091046	1194	0.154941	15.1474	59.3903	6.44305	0.282245	40.6583	no	yes	53	no	no	yes	n.a.	n.a.
Pf3D7_14_v3	1417916	1418503	587	0.163543	19.8739	61.9983	0.277683	0	45.8995	no	no	39	no	no	no	n.a.	n.a.
Pf3D7_14_v3	1475325	1476198	873	0.14433	11.6071	53.1478	0.9874	0.853379	38.5315	no	yes	53	no	no	yes	n.a.	n.a.
Pf3D7_14_v3	1602754	1603826	1072	0.149254	12.9711	64.4263	0.934701	0.451493	33.3918	no	yes	49	no	no	yes	n.a.	n.a.
Pf3D7_14_v3	1616567	1617254	687	0.154294	15.1878	67.8443	1.11354	0.614265	34.3493	no	yes	0	no	yes	no	n.a.	n.a.
Pf3D7_14_v3	1674868	1675817	949	0.093783	7.62908	38.8588	35.8061	2.72603	40.784	yes	yes	44	no	no	no	n.a.	P.falciparum
Pf3D7_14_v3	1728444	1729302	858	0.170163	22.8019	65.697	0	0.524476	46.62	no	no	102	yes	no	yes	n.a.	n.a.
Pf3D7_14_v3	1945805	1946378	573	0.17103	13.0454	63.1937	4.1815	0.150087	39.726	no	yes	41	no	no	yes	n.a.	n.a.
Pf3D7_14_v3	2025171	2027798	2627	0.133612	10.9608	54.6193	0.530643	1.10049	46.5029	no	no	66	no	no	yes	n.a.	n.a.
Pf3D7_14_v3	2088263	2088912	649	0.146379	14.0046	64.2589	1.78737	0.899846	42.5917	no	yes	0	no	yes	no	n.a.	P.falciparum
Pf3D7_14_v3	2253451	2254316	865	0.180347	21.6335	62.3491	5.15954	0.980347	23.0058	no	no	56	no	no	yes	n.a.	P.falciparum
Pf3D7_14_v3	2328649	2329003	354	0.175141	20.0395	69.6525	0.782486	0.409605	17.2966	no	no	36	no	no	yes	n.a.	n.a.
Pf3D7_14_v3	2471757	2472574	817	0.139535	11.0894	62.1738	5.9131	0.421053	34.0808	no	yes	0	no	yes	no	n.a.	P.falciparum
Pf3D7_14_v3	2555855	2556590	735	0.145578	14.2789	66.6925	0.782313	0.930612	42.2503	no	yes	66	no	no	yes	n.a.	n.a.
Pf3D7_14_v3	2633883	2634930	1047	0.142311	15.0764	56.979	0.535817	1.58071	43.6504	no	no	53	no	no	yes	n.a.	n.a.
Pf3D7_14_v3	2648873	2649828	955	0.171728	17.2723	62.2817	0.137173	0.137173	19.7634	no	yes	46	no	no	no	n.a.	n.a.
Pf3D7_14_v3	2707364	2708448	1084	0.138376	13.6799	60.2223	2.05443	1.45849	57.2076	no	yes	47	no	no	no	n.a.	P.falciparum
Pf3D7_14_v3	2723181	2723998	817	0.115055	5.05753	30.3807	0.407589	0.875153	29.7919	no	no	62	no	no	yes	n.a.	n.a.
Pf3D7_14_v3	2899397	2900895	1498	0.176235	21.5501	54.478	1.3478	2.10814	23.1642	yes	no	92	no	no	yes	n.a.	n.a.
Pf3D7_14_v3	3020772	3021181	409	0.129584	12.533	74.1125	0.511002	0.696822	40.9364	no	no	77	no	no	no	n.a.	n.a.
Pf3D7_14_v3	3146156	3146304	148	0.25	37.5743	88.4392	1.02703	1.22973	41.3311	no	no	42	no	no	no	n.a.	n.a.
Pf3D7_14_v3	3164083	3165382	1299	0.147806	16.8314	54.4911	0.17321	1.87144	33.6782	no	no	42	no	no	yes	n.a.	n.a.
Pf3D7_14_v3	3226063	3227878	1815	0.161983	18.1399	63.1433	0.119559	0.615978	9.71185	no	no	59	no	no	yes	n.a.	n.a.
Pf3D7_14_v3	3251766	3252599	833	0.180072	22.7479	61.8944	1.59784	0.0492197	31.8355	no	no	45	no	no	no	n.a.	n.a.
