# Supplementary material for: Analysis of nucleosome positioning landscapes enables gene discovery in the human malaria parasite Plasmodium falciparum
Source: BMC Genomics. 2015 Nov 25;16:1005. doi: 10.1186/s12864-015-2214-9 (PMC4658763; doi:10.1186/s12864-015-2214-9)
Supplement: Additional file 3: — Primes used for predicted gene validation. (XLSX 12 kb) [file 12864_2015_2214_MOESM3_ESM.xlsx]

## Sheet: PCR_tested_Genes
Predicted region	start	end	length	Left Primer	Right Primer	Gel Label
Pf3D7_01_v3	109137	109767	630	TATGTGCGCCATTTCTTTTT	ATGGAACTGTCCCAATTACG	ch1-1
Pf3D7_01_v3	181539	182095	556	TGCGCATTTTCACCAATT	CAAGAGGGAGGCACATGT	ch1-2
Pf3D7_01_v3	235918	237192	1274	TGCAAATAACATTTTTCCAACA	CTTTCACTCGCAATATTTCTCA	ch1-3
Pf3D7_02_v3	70991	72588	1597	GTTCTATACCCTTATATGTTGCATTG	GATTGTTTCTTAGGTATGAGATTTACC	ch2-1
Pf3D7_02_v3	592282	593459	1177	AGAGTGTTGCCGTAAACTGATT	TGAAATGACAAATTTCTGGTGA	ch2-2
Pf3D7_03_v3	110630	111789	1159	AACAATTTTTAAAGGGACAACG	TGCTGTACAATTGAATATCTTGG	ch3-1
Pf3D7_03_v3	684779	685578	799	TTCGAATCGCACAACATAAA	CGCAACATCAAAAATGTCAG	ch3-2
Pf3D7_04_v3	149685	152674	2989	CCTCTGTGTCAAGCAATATACATACA	TCATCACAACCTCGACCTTT	ch4-1
Pf3D7_04_v3	571232	572163	931	TCCACATAAATACATAAACATCATCC	TTTTGAGTGTAGCCAGGGGTAT	ch4-2
Pf3D7_06_v3	72866	73438	572	AAATGGTGCCATACCTTTCA	TTCGCTAAAGAACATAAAGGAACA	ch6-1
Pf3D7_08_v3	76145	77309	1164	GAATGCGATACAAGGATAAATAAAG	GGCACCAGAACCTCCTGT	ch8-1
Pf3D7_10_v3	1429067	1430811	1744	TGGCATGATTAGAAATTGTTGC	ATTCGCTCAGGGTTTCATCA	ch10-1
Pf3D7_10_v3	162002	163407	1405	TTGGTGTATTCAAAATGATGTTTC	AATAGAACAAGATGAAATGAAATAGAA	ch10-2
Pf3D7_10_v3	431114	431535	421	CTGAACAGGTAAGGGAAAAGG	TTTTCAATTTATTTGTGTTTTCCA	ch10-3
Pf3D7_10_v3	648479	650098	1619	CATGAGCGTGTTCCTATACCTT	TGTTCTTCCGAACGTGGTAG	ch10-4
Pf3D7_11_v3	223066	225126	2060	TTGTGCAAAGTGTTAAGACGTAAA	TTCGCTTGCAATTTTGTGTT	ch11-1
Pf3D7_11_v3	513657	515418	1761	TGCCTTTTAATTTCGTCTGTAGG	TTGCCAGCTAATTGAAACAGG	ch11-2
Pf3D7_13_v3	118583	120061	1478	AAACATATATTGGCGGAAACAGA	TCAAGCATATTAAGTGTAAGATTAGGA	ch13-1
Pf3D7_14_v3	38574	40547	1973	ATGTGCGAAAATTGGGAAAA	TATTGTCTCTGTCGCGGGTA	ch14-1
Pf3D7_14_v3	2253451	2254316	865	CGCTTTATCGTGAACATACACA	TTCCTCATTTTCATCGGTTGT	ch14-2
Pf3D7_14_v3	2899397	2900895	1498	TTGGTTTCTTTCCGATTGTTG	TGGATTGTGGTATGATGACAAA	ch14-3
control
Pf3D7_10_v3 (Pf3D7_1006200)	262150	262997		GGATGTTTACAGGAAATGAAGAGA	GTTTGCTACAAAATCTGGGTG	ALBA3
Intergenic region	483410	483824	414	TGAACTGCATTTCGTATATCAA	TTGCTTGACGAAAATATAAAA	Intergenic region
